# Supplementary material for: Dolphin Pituitary Gland: Immunohistochemistry and Ultrastructural Cell Characterization Following a Novel Anatomical Dissection Protocol and Non-Invasive Imaging (MRI)
Source: Animals (Basel). 2025 Mar 4;15(5):735. doi: 10.3390/ani15050735 (PMC11898967; doi:10.3390/ani15050735)
Supplement: Supplementary file 1 [file animals-15-00735-s001.zip]

Archive with 1 entries (1 files):
- animals-3481132-supplementary.pdf
